# Supplementary material for: Heart failure induced by isoproterenol: A comparison of two doses and two delivery methods in C57BL/6J mice
Source: PLoS One. 2025 Nov 3;20(11):e0334880. doi: 10.1371/journal.pone.0334880 (PMC12582447; doi:10.1371/journal.pone.0334880)
Supplement: S1 File — (ZIP) [file pone.0334880.s001.zip › Supporting information files20251008/Data set for Figure 1/Fig1-C/Survival probability.xlsx]

## Sheet: Sheet1
status	time	group
1	10	SC ISO（60mg/kg）
1	13	SC ISO（60mg/kg）
1	12	SC ISO（60mg/kg）
0	14	SC ISO（60mg/kg）
0	14	SC ISO（60mg/kg）
0	14	SC ISO（60mg/kg）
0	14	SC ISO（60mg/kg）
0	14	SC ISO（60mg/kg）
0	14	SC ISO（60mg/kg）
0	14	SC ISO（60mg/kg）
0	14	SC ISO（60mg/kg）
0	14	SC ISO（60mg/kg）
1	7	IP ISO（60mg/kg）
1	13	IP ISO（60mg/kg）
1	8	IP ISO（60mg/kg）
0	14	IP ISO（60mg/kg）
0	14	IP ISO（60mg/kg）
0	14	IP ISO（60mg/kg）
0	14	IP ISO（60mg/kg）
0	14	IP ISO（60mg/kg）
0	14	IP ISO（60mg/kg）
0	14	IP ISO（60mg/kg）
0	14	IP ISO（60mg/kg）
0	14	IP ISO（60mg/kg）
0	14	Other groups
0	14	Other groups
0	14	Other groups
0	14	Other groups
0	14	Other groups
0	14	Other groups
0	14	Other groups
0	14	Other groups
0	14	Other groups
0	14	Other groups
0	14	Other groups
0	14	Other groups
