# Supplementary material for: Heart failure induced by isoproterenol: A comparison of two doses and two delivery methods in C57BL/6J mice
Source: PLoS One. 2025 Nov 3;20(11):e0334880. doi: 10.1371/journal.pone.0334880 (PMC12582447; doi:10.1371/journal.pone.0334880)
Supplement: S1 File — (ZIP) [file pone.0334880.s001.zip › Supporting information files20251008/Data set for Figure 2/Fig2-B-E/Statistical table of cardiac ultrasound data for each group.xlsx]

## Sheet: LVID
trt	𝑆.𝐶.	𝐼.𝑃.
Saline	3.33472	3.56914
Saline	3.53889	3.65988
Saline	3.66744	3.54907
Saline	3.62207	3.58426
Saline	3.58426	3.78843
Saline	3.66744	3.45911
Saline	3.56821	3.79648
Saline	3.34985	3.72454
ISO（5mg/kg）	4.31775	3.88164
ISO（5mg/kg）	4.23457	4.0287
ISO（5mg/kg）	4.00772	3.95648
ISO（5mg/kg）	3.69768	3.78086
ISO（5mg/kg）	3.94722	3.81503
ISO（5mg/kg）	3.93966	3.86821
ISO（5mg/kg）	3.92454	3.71086
ISO（5mg/kg）	3.88673	3.77917
ISO（60mg/kg）	4.24969	3.91111
ISO（60mg/kg）	5.14198	4.01528
ISO（60mg/kg）	4.19676	4.14892
ISO（60mg/kg）	3.91697	3.89429
ISO（60mg/kg）	3.40278	3.65478
ISO（60mg/kg）	3.95478	3.65232
ISO（60mg/kg）	3.41034	4.30694
ISO（60mg/kg）	3.96235	3.9321

## Sheet: LVAWD
trt	𝑆.𝐶.	𝐼.𝑃.
Saline	0.998148	1.11914
Saline	1.09645	0.793981
Saline	1.17207	1.0662
Saline	0.899846	1.05108
Saline	0.967901	1.02839
Saline	0.975463	1.14182
Saline	1.05864	1.0662
Saline	0.998148	0.967901
ISO（5mg/kg）	0.945216	0.990586
ISO（5mg/kg）	0.846914	1.08889
ISO（5mg/kg）	1.01327	1.09645
ISO（5mg/kg）	0.998148	0.907407
ISO（5mg/kg）	1.16451	1.225
ISO（5mg/kg）	1.17207	0.990586
ISO（5mg/kg）	1.24012	1.02083
ISO（5mg/kg）	0.998148	0.967901
ISO（60mg/kg）	1.07377	0.793981
ISO（60mg/kg）	0.801543	0.703241
ISO（60mg/kg）	1.10401	1.14182
ISO（60mg/kg）	1.1267	1.24012
ISO（60mg/kg）	1.58796	0.945216
ISO（60mg/kg）	1.05108	1.18719
ISO（60mg/kg）	1.24768	1.46697
ISO（60mg/kg）	1.02083	1.04352

## Sheet: FS
trt	𝑆.𝐶.	𝐼.𝑃.
Saline	40.0105	39.9725
Saline	49.6459	38.0945
Saline	39.3167	46.5668
Saline	39.896	41.9036
Saline	50.9898	36.7016
Saline	39.5379	42.1214
Saline	34.6219	37.4587
Saline	41.8113	36.8719
ISO（5mg/kg）	25.1885	35.7425
ISO（5mg/kg）	29.9959	44.2537
ISO（5mg/kg）	28.3133	37.4537
ISO（5mg/kg）	28.8193	33.8428
ISO（5mg/kg）	21.3635	43.0695
ISO（5mg/kg）	31.3291	40.0958
ISO（5mg/kg）	24.8479	35.7529
ISO（5mg/kg）	20.966	28.4973
ISO（60mg/kg）	15.974	17.9241
ISO（60mg/kg）	12.3923	15.3453
ISO（60mg/kg）	29.7068	28.5043
ISO（60mg/kg）	33.4468	38.7723
ISO（60mg/kg）	36.1902	28.8457
ISO（60mg/kg）	33.7005	38.987
ISO（60mg/kg）	37.9621	36.639
ISO（60mg/kg）	18.5189	28.3696

## Sheet: EF
trt	𝑆.𝐶.	𝐼.𝑃.
Saline	71.6588	71.578
Saline	82.0285	69.1341
Saline	70.6143	78.2269
Saline	71.3794	73.8568
Saline	82.9292	67.2381
Saline	70.9945	74.4465
Saline	64.3016	68.1775
Saline	73.6108	67.3699
ISO（5mg/kg）	49.9462	61.1492
ISO（5mg/kg）	57.512	69.8347
ISO（5mg/kg）	55.1563	63.9851
ISO（5mg/kg）	56.2084	58.3059
ISO（5mg/kg）	43.9267	73.3534
ISO（5mg/kg）	59.8132	67.7853
ISO（5mg/kg）	49.7774	61.3835
ISO（5mg/kg）	43.2512	55.3851
ISO（60mg/kg）	33.936	37.8729
ISO（60mg/kg）	26.5245	32.8695
ISO（60mg/kg）	57.0893	55.0929
ISO（60mg/kg）	62.8617	69.7855
ISO（60mg/kg）	66.9867	56.0817
ISO（60mg/kg）	63.0904	68.8113
ISO（60mg/kg）	69.2131	67.3276
ISO（60mg/kg）	38.8786	55.4772
