# Supplementary material for: Heart failure induced by isoproterenol: A comparison of two doses and two delivery methods in C57BL/6J mice
Source: PLoS One. 2025 Nov 3;20(11):e0334880. doi: 10.1371/journal.pone.0334880 (PMC12582447; doi:10.1371/journal.pone.0334880)
Supplement: S1 File — (ZIP) [file pone.0334880.s001.zip › Supporting information files20251008/Data set for Figure 3/Fig3D-E/Statistical tables of HWTL and LWTL data for each group.xlsx]

## Sheet: SC LWTL
trt	𝑆.𝐶.	𝐼.𝑃.
Saline	8.79619	8.53725
Saline	8.51807	8.61031
Saline	8.32194	8.36364
Saline	8.10223	8.15599
Saline	8.06943	8.08261
Saline	7.87861	7.97712
Saline	7.80588	7.83481
Saline	7.78447	7.79463
ISO（5mg/kg）	8.27463	8.33436
ISO（5mg/kg）	8.44743	8.41914
ISO（5mg/kg）	8.45633	8.6369
ISO（5mg/kg）	8.47066	9.65326
ISO（5mg/kg）	8.74924	8.69592
ISO（5mg/kg）	9.37236	7.76225
ISO（5mg/kg）	9.37274	8.92879
ISO（5mg/kg）	9.56418	8.37153
ISO（60mg/kg）	9.07059	8.56102
ISO（60mg/kg）	9.20724	8.31027
ISO（60mg/kg）	9.22242	8.95657
ISO（60mg/kg）	9.71429	9.04421
ISO（60mg/kg）	10.018	9.09478
ISO（60mg/kg）	10.2663	8.15921
ISO（60mg/kg）	10.4058	9.18887
ISO（60mg/kg）	10.7565	9.37727

## Sheet: SC HWTL
trt	𝑆.𝐶.	𝐼.𝑃.
Saline	5.51724	5.72941
Saline	5.61108	5.82633
Saline	5.75375	5.96523
Saline	5.80764	5.77881
Saline	5.88975	5.7601
Saline	5.91043	5.63779
Saline	6.04434	5.63549
Saline	6.06557	5.59842
ISO（5mg/kg）	6.42681	6.74565
ISO（5mg/kg）	6.43151	6.19988
ISO（5mg/kg）	6.45898	6.09858
ISO（5mg/kg）	6.50943	6.31936
ISO（5mg/kg）	6.68272	6.3864
ISO（5mg/kg）	6.69742	6.48974
ISO（5mg/kg）	6.81246	6.39785
ISO（5mg/kg）	6.69127	6.58135
ISO（60mg/kg）	6.02944	6.85666
ISO（60mg/kg）	7.20916	6.56646
ISO（60mg/kg）	6.0713	6.79545
ISO（60mg/kg）	6.60573	6.22373
ISO（60mg/kg）	6.69287	6.49494
ISO（60mg/kg）	6.78107	6.12943
ISO（60mg/kg）	7.12222	6.24359
ISO（60mg/kg）	7.39552	6.31273
