# Supplementary material for: Heart failure induced by isoproterenol: A comparison of two doses and two delivery methods in C57BL/6J mice
Source: PLoS One. 2025 Nov 3;20(11):e0334880. doi: 10.1371/journal.pone.0334880 (PMC12582447; doi:10.1371/journal.pone.0334880)
Supplement: S1 File — (ZIP) [file pone.0334880.s001.zip › Supporting information files20251008/Data set for Figure 4/Fig4 A-B/Statistical table of myocardial fibrosis area data in each group.xlsx]

## Sheet: FA
trt	SC Group	IP Group
Saline	4.56	3.31
Saline	2.13	2.96
Saline	2.65	2.14
Saline	2.31	2.22
Saline	2.26	2.54
Saline	2.58	2.73
SC 5mg/kg	11.59	8.47
SC 5mg/kg	10.83	7.95
SC 5mg/kg	10.19	9.79
SC 5mg/kg	9.9	9.6
SC 5mg/kg	12.45	9.8975
SC 5mg/kg	13.71	11.89
SC 60mg/kg	10.73	9.36
SC 60mg/kg	16.95	13.59
SC 60mg/kg	15.76	12.58
SC 60mg/kg	9.63	9.15
SC 60mg/kg	14.54	11.12
SC 60mg/kg	16.73	14.87
