# Supplementary material for: Heart failure induced by isoproterenol: A comparison of two doses and two delivery methods in C57BL/6J mice
Source: PLoS One. 2025 Nov 3;20(11):e0334880. doi: 10.1371/journal.pone.0334880 (PMC12582447; doi:10.1371/journal.pone.0334880)
Supplement: S1 File — (ZIP) [file pone.0334880.s001.zip › Supporting information files20251008/Data set for Figure 4/Fig4 C-D/Statistical table of cross-sectional area data of myocardial cells in each group.xlsx]

## Sheet: CSA
trt	SC Group	IP Group
Saline	253.4	241.5
Saline	198.6	200.09
Saline	231.2	230.8
Saline	256.4	261.4
Saline	221.9	225.7
Saline	219.7	221.7
SC 5mg/kg	299.7	299.9
SC 5mg/kg	321.2	308.7
SC 5mg/kg	384.8	321.4
SC 5mg/kg	434.7	335.7
SC 5mg/kg	300.9	401.8
SC 5mg/kg	418.4	408.1
SC 60mg/kg	452.1	357.8
SC 60mg/kg	576.3	345.8
SC 60mg/kg	398.3	423.5
SC 60mg/kg	485.1	401.7
SC 60mg/kg	548.5	499.3
SC 60mg/kg	411.9	506.2
