# Supplementary material for: Heart failure induced by isoproterenol: A comparison of two doses and two delivery methods in C57BL/6J mice
Source: PLoS One. 2025 Nov 3;20(11):e0334880. doi: 10.1371/journal.pone.0334880 (PMC12582447; doi:10.1371/journal.pone.0334880)
Supplement: S1 File — (ZIP) [file pone.0334880.s001.zip › Supporting information files20251008/Data set for Figure 5/Fig5A-ANP/Statistical table of ANP expression levels in each group.xlsx]

## Sheet:  ANP
trt	SC Group	IP Group
Saline	0.838558	1.21181
Saline	0.893305	1.04856
Saline	1.24344	1.45955
Saline	0.957029	1.36933
Saline	1.02732	0.890149
Saline	1.09198	0.816079
SC 5mg/kg	2.13812	1.4867
SC 5mg/kg	2.07537	3.2798
SC 5mg/kg	2.65793	3.35139
SC 5mg/kg	1.51435	1.91444
SC 5mg/kg	2.63763	2.27096
SC 5mg/kg	1.80634	1.77769
SC 60mg/kg	2.38102	1.34792
SC 60mg/kg	2.00952	2.98164
SC 60mg/kg	3.2914	3.633
SC 60mg/kg	1.94894	2.00166
SC 60mg/kg	2.3548	2.72652
SC 60mg/kg	3.81436	2.9169
