# Supplementary material for: Heart failure induced by isoproterenol: A comparison of two doses and two delivery methods in C57BL/6J mice
Source: PLoS One. 2025 Nov 3;20(11):e0334880. doi: 10.1371/journal.pone.0334880 (PMC12582447; doi:10.1371/journal.pone.0334880)
Supplement: S1 File — (ZIP) [file pone.0334880.s001.zip › Supporting information files20251008/Data set for Figure 5/Fig5B-β-MHC/Statistical table of β-MHC expression levels in each group.xlsx]

## Sheet: β-MHC
trt	SC Group	IP Group
Saline	0.837873	0.809489
Saline	1.15787	1.05168
Saline	0.991734	1.31531
Saline	0.954201	0.993118
Saline	1.00162	0.948144
Saline	1.08748	0.948425
SC 5mg/kg	3.2634	3.20264
SC 5mg/kg	3.44624	1.74871
SC 5mg/kg	4.51709	4.52991
SC 5mg/kg	4.81204	5.30458
SC 5mg/kg	4.89332	3.69391
SC 5mg/kg	5.29455	3.17333
SC 60mg/kg	3.40753	3.24215
SC 60mg/kg	3.4601	5.79134
SC 60mg/kg	4.01252	1.5232
SC 60mg/kg	3.6684	5.45979
SC 60mg/kg	4.69601	5.85105
SC 60mg/kg	5.24065	2.67097
