# Supplementary material for: Heart failure induced by isoproterenol: A comparison of two doses and two delivery methods in C57BL/6J mice
Source: PLoS One. 2025 Nov 3;20(11):e0334880. doi: 10.1371/journal.pone.0334880 (PMC12582447; doi:10.1371/journal.pone.0334880)
Supplement: S1 File — (ZIP) [file pone.0334880.s001.zip › Supporting information files20251008/Data set for Figure 5/Fig5C-NTpro-BNP/Statistical table of NTpro-BNP expression levels in each group.xlsx]

## Sheet: NTpro-BNP
trt	SC Group	IP Group
Saline	960.766	952.255
Saline	925.948	906.095
Saline	896.934	938.908
Saline	1026.53	924.981
Saline	1026.53	876.237
Saline	813.759	910.339
SC 5mg/kg	1664.85	1626.16
SC 5mg/kg	1452.08	1761.57
SC 5mg/kg	1355.36	1896.97
SC 5mg/kg	1432.74	1742.22
SC 5mg/kg	1568.14	1701.6
SC 5mg/kg	1510.11	1529.06
SC 60mg/kg	1896.97	1703.54
SC 60mg/kg	1413.39	1645.51
SC 60mg/kg	1742.22	1780.91
SC 60mg/kg	1573.94	1544.73
SC 60mg/kg	1811.86	1759.63
SC 60mg/kg	1444.34	1507.38
